# Supplementary material for: Sex-Specific Differences in Toxicity Following Systemic Paclitaxel Treatment and Localized Cardiac Radiotherapy
Source: Cancers (Basel). 2021 Aug 6;13(16):3973. doi: 10.3390/cancers13163973 (PMC8394799; doi:10.3390/cancers13163973)
Supplement: Supplementary file 1 [file cancers-13-03973-s001.zip]

Archive with 1 entries (1 files):
- cancers-1289473-supplementary.pdf
